# Supplementary material for: Non-Random Enrichment of Single-Nucleotide Polymorphisms Associated with Clopidogrel Resistance within Risk Loci Linked to the Severity of Underlying Cardiovascular Diseases: The Role of Admixture
Source: Genes (Basel). 2023 Sep 17;14(9):1813. doi: 10.3390/genes14091813 (PMC10531115; doi:10.3390/genes14091813)
Supplement: Supplementary file 1 [file genes-14-01813-s001.zip]

Archive with 2 entries (2 files):
- genes-2611583-Figure S1.pdf
- genes-2611583-supplementary tables.xlsx
